# Supplementary material for: Heart Rate Variability and Salivary Biomarkers Differences between Fibromyalgia and Healthy Participants after an Exercise Fatigue Protocol: An Experimental Study
Source: Diagnostics (Basel). 2022 Sep 14;12(9):2220. doi: 10.3390/diagnostics12092220 (PMC9497903; doi:10.3390/diagnostics12092220)
Supplement: Supplementary file 1 [file diagnostics-12-02220-s001.zip]

Archive with 1 entries (1 files):
- diagnostics-1860253-supplementary.pdf
